# Supplementary material for: Phenotype correlations reveal the relationships of physiological systems underlying human ageing
Source: Aging Cell. 2021 Nov 26;20(12):e13519. doi: 10.1111/acel.13519 (PMC8672793; doi:10.1111/acel.13519)
Supplement: Supplementary file 6 — Table S1 [file ACEL-20-e13519-s003.xlsx]

## Sheet: Descriptive Statistics
Supplementary Table 1. Basic statistics of 71 biomarkers.
Phenotype	Description	Male			Female
		Mean	Sd		Mean	Sd
Physical
BMI	Body mass index	24.04	8.83		26.18	37.65
Waist		88.96	11.27		87.69	11.07
Hip		91.36	8.68		90.45	10.05
WHR	Waist/Hip	0.98	0.1		0.97	0.11
BP	Pulse pressure	76.98	13.63		80.15	13.39
SBP	Systolic blood pressure	146.51	20.5		149.47	21.52
DBP	Diastolic blood pressure	82.41	11.01		82.48	10.98
P.wave		95.7	59.72		93.67	55.99
QT	QT interval	367.94	48.07		372.35	48.03
QTc	heart rate-corrected QT interval	407.04	54.46		420.56	49.14
HR	Heart ratio	76.62	50.22		78.53	39.47
QRS	a series of waveforms on an electrocardiogram that represents depolarization of ventricular muscle cells	93.16	30.81		87.7	35.27
QRS.axis		32.16	56.45		30.13	45.24
PR	the time elapsing between the beginning of the P wave and the beginning of the next QRS complex	160.51	29.78		155.26	32.57
RV5	R wave in V5	1.58	0.72		1.31	0.6
SV1	S wave in V1	0.63	0.42		0.63	0.56
Biochemical
GLU	Blood glucose	5.76	1.95		5.86	1.58
TG	Triglyceride	1.26	1.12		1.62	1.06
CHOL	Total cholesterol	4.98	0.95		5.31	1.09
HDL	High density lipoprotein	1.65	0.37		1.67	0.41
LDL	Low density lipoprotein	3	0.71		3.26	0.8
HDL.CHOL	Ratio of HDL to CHOL	0.34	0.07		0.32	0.08
HbA1c	Hemoglobin A1c glycosylated	5.9	0.88		5.98	1.03
HbA1	glycosylated hemoglobin	7.09	0.98		7.24	1.19
CO2CP	Carbondioxide combining power	27.75	2.74		26.97	3.41
Cl	Chlorine	102.99	3.05		103.66	3.06
Na	Sodium	139.92	2.21		140.62	2.02
ALB	Albumin	43.78	3.45		43.89	4.72
Ca	Calcium	2.29	0.09		2.32	0.1
HCY	Homocysteine	18.78	11.15		15.2	6.51
CREA	Creatine	0.92	0.29		0.72	0.19
GFR	Glomerular filtration rate	77.97	13.46		77.63	13.32
UA	Uric Acid	337.12	94.08		281.43	91.39
β2.MG	Beta2-microglobumin	2.31	0.91		2.21	0.78
Cys.C	Cystatin C	1.2	0.48		1.13	0.49
BNP	B-type natriureticpeptide	75.85	120.3		88.6	113.72
FOL	Folic acid	9.27	4.29		10.85	4.99
P	Phosphonium	1.03	0.14		1.19	0.14
ALT	Alanine aminotransferase	20.91	14.83		17.4	12.33
Mg	Magnesium	0.93	0.07		0.93	0.07
K	Kalium	4.53	0.44		4.44	0.41
Testo	Testosterone	4.22	1.43		0.29	0.45
FFT3	Free triiodothyronine	4.87	0.81		4.79	0.86
CRP	High sensitive C-reactive protein	4.22	10.72		3.19	7.47
Hematological
BA#	Basophil count	1.92	1.52		2.01	1.35
BA%	Basophil percentage	0.3	0.22		0.33	0.23
EO#	Eosinophil count	0.18	0.18		0.14	0.14
EO%	Eosinophil percentage	2.86	2.63		2.34	2.25
LY#	Lymphocyte count	2	0.72		2.07	0.8
LY%	Lymphocyte percentage	31.24	8.83		33.1	9.25
MO#	Monocyte count	0.53	0.2		0.45	0.16
MO%	Monocyte percentage	8.31	2.21		7.22	1.96
NE#	Neutrophil count	57.28	9.32		57.02	9.74
NE%	Neutrophil percentage	3.76	1.36		3.65	1.36
WBC	White blood cell count	6.49	1.75		6.34	1.79
MPV	Mean platelet volume	10.57	3.83		10.51	4.07
PCT	Plateletocrit	0.2	0.09		0.22	0.1
PDW	platelet distribution width	13.25	6.52		13.21	6.75
LCR	platelet large cell ratio	35.04	15.71		35.49	16.66
PLT	Platelet count	185.74	61.14		204.49	66.44
HFR	High fluorescence reticulocyte	0.59	0.57		0.53	0.6
MFR	Medium fluorescence reticulocyte	6.17	2.68		5.68	2.75
LFR	Low fluorescence reticulocyte	92.48	8.61		92.13	12.38
IRF	Immature reticulocyte fraction	6.77	3.1		6.21	3.17
RBC	Red blood cell count	4.55	0.46		4.31	0.4
HCT	Hematocrit	0.43	0.04		0.4	0.03
HGB	Hemoglobin	143.42	19.54		129.99	20.96
MCH	Mean corpuscular hemoglobin	31.84	1.86		30.75	1.96
MCHC	Mean corpuscular hemoglobin concentration	334.46	9.38		329.1	8.98
MCV	Mean corpuscular volume	95.17	4.79		93.43	5.1
RDW	Red cell distribution width	13.6	1.08		13.56	1.03
