# Supplementary material for: Phenotype correlations reveal the relationships of physiological systems underlying human ageing
Source: Aging Cell. 2021 Nov 26;20(12):e13519. doi: 10.1111/acel.13519 (PMC8672793; doi:10.1111/acel.13519)
Supplement: Supplementary file 8 — Table S3 [file ACEL-20-e13519-s006.csv]

Supplementary Table 3. MIC (>0.1) among 71 biomarkers
Phenotype1	Phenotype2	MIC
Waist	BMI	0.249
Hip	BMI	0.232
WHR	BMI	0.181
SBP	BMI	0.138
DBP	BMI	0.134
BP	BMI	0.120
P.wave	BMI	0.105
QT	BMI	0.110
QTc	BMI	0.114
HR	BMI	0.112
QRS	BMI	0.119
QRS.axis	BMI	0.146
PR	BMI	0.118
RV5	BMI	0.127
SV1	BMI	0.112
RBC	BMI	0.139
RDW	BMI	0.111
HCT	BMI	0.147
HGB	BMI	0.151
MCH	BMI	0.116
MCHC	BMI	0.114
MCV	BMI	0.117
BA#	BMI	0.114
BA%	BMI	0.109
EO#	BMI	0.127
EO%	BMI	0.130
LY#	BMI	0.134
LY%	BMI	0.111
MO#	BMI	0.126
MO%	BMI	0.119
MPV	BMI	0.120
NE#	BMI	0.109
NE%	BMI	0.127
WBC	BMI	0.116
PCT	BMI	0.111
PDW	BMI	0.118
LCR	BMI	0.115
PLT	BMI	0.105
HCY	BMI	0.112
CREA	BMI	0.116
GFR	BMI	0.124
GLU	BMI	0.130
FFT3	BMI	0.124
ALB	BMI	0.116
ALT	BMI	0.139
UA	BMI	0.139
¦Â2.MG	BMI	0.112
TG	BMI	0.159
CHOL	BMI	0.113
HDL	BMI	0.154
LDL	BMI	0.112
HDL.CHOL	BMI	0.174
CRP	BMI	0.120
Cys.C	BMI	0.112
BNP	BMI	0.119
FOL	BMI	0.122
CO2CP	BMI	0.123
Ca	BMI	0.121
K	BMI	0.116
P	BMI	0.108
Cl	BMI	0.117
Mg	BMI	0.115
Na	BMI	0.126
HBA1c	BMI	0.120
HbA1	BMI	0.123
HFR	BMI	0.119
MFR	BMI	0.123
LFR	BMI	0.120
IRF	BMI	0.123
Testo	BMI	0.135
Hip	Waist	0.368
WHR	Waist	0.619
RV5	Waist	0.115
BA#	Waist	0.122
EO#	Waist	0.134
LY#	Waist	0.132
MO#	Waist	0.136
NE#	Waist	0.107
NE%	Waist	0.125
WBC	Waist	0.115
GFR	Waist	0.103
FFT3	Waist	0.111
UA	Waist	0.101
TG	Waist	0.109
CHOL	Waist	0.102
HDL.CHOL	Waist	0.131
FOL	Waist	0.118
CO2CP	Waist	0.107
WHR	Hip	0.477
HCT	Hip	0.106
BA#	Hip	0.118
EO#	Hip	0.139
LY#	Hip	0.132
LY%	Hip	0.101
MO#	Hip	0.120
NE#	Hip	0.101
NE%	Hip	0.142
WBC	Hip	0.113
LCR	Hip	0.105
GFR	Hip	0.108
FFT3	Hip	0.128
UA	Hip	0.106
TG	Hip	0.111
CHOL	Hip	0.105
HDL.CHOL	Hip	0.146
FOL	Hip	0.112
CO2CP	Hip	0.111
SBP	WHR	0.112
DBP	WHR	0.107
BP	WHR	0.104
P.wave	WHR	0.104
QT	WHR	0.115
QTc	WHR	0.103
HR	WHR	0.111
QRS	WHR	0.113
QRS.axis	WHR	0.107
PR	WHR	0.108
RV5	WHR	0.107
SV1	WHR	0.100
RBC	WHR	0.104
RDW	WHR	0.106
HCT	WHR	0.105
HGB	WHR	0.106
MCH	WHR	0.114
MCHC	WHR	0.107
MCV	WHR	0.102
BA#	WHR	0.118
BA%	WHR	0.104
EO#	WHR	0.139
EO%	WHR	0.116
LY#	WHR	0.126
LY%	WHR	0.106
MO#	WHR	0.115
MO%	WHR	0.113
MPV	WHR	0.115
NE#	WHR	0.119
NE%	WHR	0.122
WBC	WHR	0.119
PCT	WHR	0.107
PDW	WHR	0.111
LCR	WHR	0.115
PLT	WHR	0.105
HCY	WHR	0.108
CREA	WHR	0.103
GFR	WHR	0.114
GLU	WHR	0.105
FFT3	WHR	0.114
ALB	WHR	0.111
ALT	WHR	0.104
¦Â2.MG	WHR	0.108
TG	WHR	0.119
CHOL	WHR	0.103
HDL	WHR	0.120
LDL	WHR	0.104
HDL.CHOL	WHR	0.126
CRP	WHR	0.120
Cys.C	WHR	0.104
BNP	WHR	0.100
FOL	WHR	0.110
CO2CP	WHR	0.112
Ca	WHR	0.111
K	WHR	0.111
Cl	WHR	0.112
Na	WHR	0.120
HBA1c	WHR	0.105
HbA1	WHR	0.109
HFR	WHR	0.110
MFR	WHR	0.106
LFR	WHR	0.113
IRF	WHR	0.110
Testo	WHR	0.111
DBP	SBP	0.228
QRS.axis	SBP	0.101
RV5	SBP	0.111
SV1	SBP	0.102
BA#	SBP	0.115
EO#	SBP	0.116
LY#	SBP	0.139
LY%	SBP	0.102
MO#	SBP	0.126
NE#	SBP	0.108
NE%	SBP	0.134
LCR	SBP	0.106
GFR	SBP	0.114
UA	SBP	0.101
CHOL	SBP	0.109
LDL	SBP	0.102
HDL.CHOL	SBP	0.136
FOL	SBP	0.112
CO2CP	SBP	0.114
BP	DBP	0.110
HCT	DBP	0.107
BA#	DBP	0.123
EO#	DBP	0.125
LY#	DBP	0.120
LY%	DBP	0.104
MO#	DBP	0.118
NE#	DBP	0.107
NE%	DBP	0.129
WBC	DBP	0.119
LCR	DBP	0.102
PLT	DBP	0.100
GFR	DBP	0.117
UA	DBP	0.100
TG	DBP	0.100
CHOL	DBP	0.113
LDL	DBP	0.110
HDL.CHOL	DBP	0.134
FOL	DBP	0.119
CO2CP	DBP	0.107
QT	BP	0.220
QTc	BP	0.119
HR	BP	0.371
BA#	BP	0.115
EO#	BP	0.130
LY#	BP	0.124
LY%	BP	0.111
MO#	BP	0.132
NE%	BP	0.129
WBC	BP	0.113
LCR	BP	0.101
GFR	BP	0.112
TG	BP	0.101
HDL.CHOL	BP	0.122
FOL	BP	0.122
CO2CP	BP	0.114
Cl	BP	0.103
QT	P.wave	0.258
QTc	P.wave	0.273
HR	P.wave	0.151
QRS	P.wave	0.111
QRS.axis	P.wave	0.168
PR	P.wave	0.379
RV5	P.wave	0.184
SV1	P.wave	0.181
BA#	P.wave	0.115
EO#	P.wave	0.122
LY#	P.wave	0.126
LY%	P.wave	0.102
MO#	P.wave	0.116
NE%	P.wave	0.122
GFR	P.wave	0.115
HDL.CHOL	P.wave	0.131
BNP	P.wave	0.105
FOL	P.wave	0.118
CO2CP	P.wave	0.106
QTc	QT	0.400
HR	QT	0.326
QRS	QT	0.167
QRS.axis	QT	0.216
PR	QT	0.314
RV5	QT	0.229
SV1	QT	0.220
BA#	QT	0.116
EO#	QT	0.123
LY#	QT	0.118
LY%	QT	0.105
MO#	QT	0.137
NE%	QT	0.133
WBC	QT	0.112
LCR	QT	0.101
GFR	QT	0.101
HDL.CHOL	QT	0.124
FOL	QT	0.131
CO2CP	QT	0.102
HR	QTc	0.232
QRS	QTc	0.173
QRS.axis	QTc	0.217
PR	QTc	0.332
RV5	QTc	0.234
SV1	QTc	0.233
BA#	QTc	0.120
EO#	QTc	0.129
LY#	QTc	0.120
LY%	QTc	0.106
MO#	QTc	0.131
NE%	QTc	0.130
WBC	QTc	0.121
LCR	QTc	0.112
GFR	QTc	0.128
UA	QTc	0.105
CHOL	QTc	0.103
HDL.CHOL	QTc	0.125
CRP	QTc	0.108
BNP	QTc	0.107
FOL	QTc	0.133
CO2CP	QTc	0.104
P	QTc	0.100
QRS	HR	0.188
QRS.axis	HR	0.246
PR	HR	0.205
RV5	HR	0.272
SV1	HR	0.255
BA#	HR	0.120
EO#	HR	0.126
LY#	HR	0.124
LY%	HR	0.106
MO#	HR	0.136
NE#	HR	0.103
NE%	HR	0.136
WBC	HR	0.116
LCR	HR	0.108
GFR	HR	0.120
¦Â2.MG	HR	0.102
LDL	HR	0.100
HDL.CHOL	HR	0.118
FOL	HR	0.122
CO2CP	HR	0.121
QRS.axis	QRS	0.221
PR	QRS	0.142
RV5	QRS	0.236
SV1	QRS	0.241
BA#	QRS	0.115
EO#	QRS	0.110
LY#	QRS	0.142
MO#	QRS	0.121
NE#	QRS	0.103
NE%	QRS	0.130
WBC	QRS	0.122
LCR	QRS	0.103
GFR	QRS	0.101
HDL.CHOL	QRS	0.128
BNP	QRS	0.107
FOL	QRS	0.124
CO2CP	QRS	0.111
PR	QRS.axis	0.201
RV5	QRS.axis	0.327
SV1	QRS.axis	0.304
BA#	QRS.axis	0.127
EO#	QRS.axis	0.116
LY#	QRS.axis	0.132
MO#	QRS.axis	0.131
NE#	QRS.axis	0.106
NE%	QRS.axis	0.126
WBC	QRS.axis	0.118
GFR	QRS.axis	0.114
UA	QRS.axis	0.106
HDL	QRS.axis	0.103
LDL	QRS.axis	0.103
HDL.CHOL	QRS.axis	0.133
FOL	QRS.axis	0.122
CO2CP	QRS.axis	0.115
RV5	PR	0.214
SV1	PR	0.205
BA#	PR	0.115
EO#	PR	0.122
LY#	PR	0.123
MO#	PR	0.117
NE#	PR	0.107
NE%	PR	0.119
LCR	PR	0.106
GFR	PR	0.105
CHOL	PR	0.102
LDL	PR	0.108
HDL.CHOL	PR	0.122
FOL	PR	0.113
CO2CP	PR	0.109
SV1	RV5	0.327
BA#	RV5	0.122
EO#	RV5	0.124
LY#	RV5	0.135
LY%	RV5	0.103
MO#	RV5	0.120
NE#	RV5	0.105
NE%	RV5	0.129
WBC	RV5	0.119
PCT	RV5	0.108
LCR	RV5	0.106
PLT	RV5	0.100
GFR	RV5	0.113
ALB	RV5	0.102
TG	RV5	0.108
CHOL	RV5	0.107
HDL.CHOL	RV5	0.127
BNP	RV5	0.105
FOL	RV5	0.127
CO2CP	RV5	0.118
BA#	SV1	0.117
EO#	SV1	0.117
LY#	SV1	0.124
MO#	SV1	0.123
NE#	SV1	0.104
NE%	SV1	0.131
WBC	SV1	0.103
LCR	SV1	0.109
GFR	SV1	0.112
¦Â2.MG	SV1	0.107
HDL.CHOL	SV1	0.122
FOL	SV1	0.123
CO2CP	SV1	0.106
RDW	RBC	0.102
HCT	RBC	0.541
HGB	RBC	0.506
MCH	RBC	0.133
MCHC	RBC	0.120
MCV	RBC	0.218
BA#	RBC	0.132
EO#	RBC	0.121
LY#	RBC	0.157
LY%	RBC	0.107
MO#	RBC	0.136
NE#	RBC	0.102
NE%	RBC	0.147
WBC	RBC	0.133
LCR	RBC	0.115
PLT	RBC	0.108
HCY	RBC	0.107
GFR	RBC	0.124
FFT3	RBC	0.139
ALB	RBC	0.117
UA	RBC	0.113
¦Â2.MG	RBC	0.125
TG	RBC	0.112
CHOL	RBC	0.117
LDL	RBC	0.106
HDL.CHOL	RBC	0.143
Cys.C	RBC	0.103
BNP	RBC	0.136
FOL	RBC	0.128
CO2CP	RBC	0.143
Ca	RBC	0.112
Cl	RBC	0.106
HBA1c	RBC	0.114
HbA1	RBC	0.112
LFR	RBC	0.101
Testo	RBC	0.110
HCT	RDW	0.140
HGB	RDW	0.139
MCH	RDW	0.122
MCHC	RDW	0.140
MCV	RDW	0.101
BA#	RDW	0.127
EO#	RDW	0.120
LY#	RDW	0.139
LY%	RDW	0.110
MO#	RDW	0.138
NE#	RDW	0.109
NE%	RDW	0.130
WBC	RDW	0.114
PDW	RDW	0.129
LCR	RDW	0.145
PLT	RDW	0.113
HCY	RDW	0.103
GFR	RDW	0.113
FFT3	RDW	0.113
UA	RDW	0.102
¦Â2.MG	RDW	0.108
TG	RDW	0.115
CHOL	RDW	0.117
LDL	RDW	0.121
HDL.CHOL	RDW	0.139
BNP	RDW	0.112
FOL	RDW	0.131
CO2CP	RDW	0.115
MFR	RDW	0.111
LFR	RDW	0.115
IRF	RDW	0.113
HGB	HCT	0.762
MCHC	HCT	0.123
MCV	HCT	0.108
BA#	HCT	0.126
EO#	HCT	0.125
LY#	HCT	0.149
LY%	HCT	0.113
MO#	HCT	0.138
NE#	HCT	0.104
NE%	HCT	0.148
WBC	HCT	0.136
LCR	HCT	0.115
PLT	HCT	0.107
HCY	HCT	0.104
GFR	HCT	0.128
FFT3	HCT	0.138
ALB	HCT	0.118
UA	HCT	0.110
¦Â2.MG	HCT	0.131
TG	HCT	0.118
CHOL	HCT	0.124
LDL	HCT	0.117
HDL.CHOL	HCT	0.140
Cys.C	HCT	0.102
BNP	HCT	0.145
FOL	HCT	0.122
CO2CP	HCT	0.132
Ca	HCT	0.111
LFR	HCT	0.104
IRF	HCT	0.102
Testo	HCT	0.110
MCH	HGB	0.108
MCHC	HGB	0.175
MCV	HGB	0.114
BA#	HGB	0.123
EO#	HGB	0.126
LY#	HGB	0.151
LY%	HGB	0.109
MO#	HGB	0.140
NE#	HGB	0.104
NE%	HGB	0.134
WBC	HGB	0.132
LCR	HGB	0.107
PLT	HGB	0.106
HCY	HGB	0.120
GFR	HGB	0.133
FFT3	HGB	0.136
ALB	HGB	0.120
UA	HGB	0.103
¦Â2.MG	HGB	0.139
TG	HGB	0.114
CHOL	HGB	0.124
LDL	HGB	0.112
HDL.CHOL	HGB	0.143
CRP	HGB	0.102
BNP	HGB	0.148
FOL	HGB	0.121
CO2CP	HGB	0.126
MFR	HGB	0.103
LFR	HGB	0.114
MCHC	MCH	0.155
MCV	MCH	0.555
BA#	MCH	0.137
EO#	MCH	0.130
LY#	MCH	0.139
LY%	MCH	0.106
MO#	MCH	0.126
NE#	MCH	0.111
NE%	MCH	0.140
WBC	MCH	0.117
LCR	MCH	0.101
GFR	MCH	0.117
UA	MCH	0.101
¦Â2.MG	MCH	0.104
CHOL	MCH	0.115
LDL	MCH	0.107
HDL.CHOL	MCH	0.136
BNP	MCH	0.101
FOL	MCH	0.115
CO2CP	MCH	0.117
BA#	MCHC	0.125
EO#	MCHC	0.125
LY#	MCHC	0.139
LY%	MCHC	0.115
MO#	MCHC	0.132
NE#	MCHC	0.104
NE%	MCHC	0.148
WBC	MCHC	0.105
LCR	MCHC	0.123
PLT	MCHC	0.106
GFR	MCHC	0.122
FFT3	MCHC	0.111
UA	MCHC	0.108
¦Â2.MG	MCHC	0.108
TG	MCHC	0.110
CHOL	MCHC	0.110
HDL.CHOL	MCHC	0.133
BNP	MCHC	0.106
FOL	MCHC	0.133
CO2CP	MCHC	0.118
BA#	MCV	0.135
EO#	MCV	0.127
LY#	MCV	0.141
MO#	MCV	0.122
MPV	MCV	0.109
NE#	MCV	0.103
NE%	MCV	0.145
WBC	MCV	0.122
LCR	MCV	0.113
PLT	MCV	0.106
GFR	MCV	0.116
FFT3	MCV	0.104
UA	MCV	0.103
TG	MCV	0.100
CHOL	MCV	0.102
HDL	MCV	0.100
LDL	MCV	0.100
HDL.CHOL	MCV	0.135
BNP	MCV	0.102
FOL	MCV	0.114
CO2CP	MCV	0.122
HBA1c	MCV	0.117
HbA1	MCV	0.106
HFR	MCV	0.126
MFR	MCV	0.107
LFR	MCV	0.124
IRF	MCV	0.117
Testo	MCV	0.102
BA%	BA#	0.793
EO#	BA#	0.207
EO%	BA#	0.193
LY#	BA#	0.172
LY%	BA#	0.131
MO#	BA#	0.185
MO%	BA#	0.135
MPV	BA#	0.121
NE#	BA#	0.142
NE%	BA#	0.251
WBC	BA#	0.446
PCT	BA#	0.131
PDW	BA#	0.124
LCR	BA#	0.118
PLT	BA#	0.124
HCY	BA#	0.126
CREA	BA#	0.104
GFR	BA#	0.115
GLU	BA#	0.124
FFT3	BA#	0.127
ALB	BA#	0.118
ALT	BA#	0.119
UA	BA#	0.120
¦Â2.MG	BA#	0.120
TG	BA#	0.129
CHOL	BA#	0.115
HDL	BA#	0.112
LDL	BA#	0.110
HDL.CHOL	BA#	0.132
CRP	BA#	0.123
Cys.C	BA#	0.125
BNP	BA#	0.123
FOL	BA#	0.126
CO2CP	BA#	0.122
Ca	BA#	0.124
K	BA#	0.126
P	BA#	0.129
Cl	BA#	0.119
Mg	BA#	0.112
Na	BA#	0.122
HBA1c	BA#	0.123
HbA1	BA#	0.123
HFR	BA#	0.124
MFR	BA#	0.127
LFR	BA#	0.122
IRF	BA#	0.124
Testo	BA#	0.114
EO#	BA%	0.180
EO%	BA%	0.126
LY#	BA%	0.144
LY%	BA%	0.118
MO#	BA%	0.135
NE#	BA%	0.133
NE%	BA%	0.161
WBC	BA%	0.254
GFR	BA%	0.112
CHOL	BA%	0.106
HDL.CHOL	BA%	0.132
FOL	BA%	0.118
CO2CP	BA%	0.118
EO%	EO#	0.752
LY#	EO#	0.164
LY%	EO#	0.138
MO#	EO#	0.162
MO%	EO#	0.129
MPV	EO#	0.120
NE#	EO#	0.150
NE%	EO#	0.165
WBC	EO#	0.187
PCT	EO#	0.138
PDW	EO#	0.126
LCR	EO#	0.121
PLT	EO#	0.132
HCY	EO#	0.117
CREA	EO#	0.125
GFR	EO#	0.131
GLU	EO#	0.135
FFT3	EO#	0.126
ALB	EO#	0.120
ALT	EO#	0.120
UA	EO#	0.126
¦Â2.MG	EO#	0.125
TG	EO#	0.134
CHOL	EO#	0.115
HDL	EO#	0.124
LDL	EO#	0.125
HDL.CHOL	EO#	0.133
CRP	EO#	0.130
Cys.C	EO#	0.126
BNP	EO#	0.133
FOL	EO#	0.145
CO2CP	EO#	0.128
Ca	EO#	0.119
K	EO#	0.115
P	EO#	0.118
Cl	EO#	0.119
Mg	EO#	0.119
Na	EO#	0.120
HBA1c	EO#	0.120
HbA1	EO#	0.113
HFR	EO#	0.122
MFR	EO#	0.121
LFR	EO#	0.120
IRF	EO#	0.120
Testo	EO#	0.117
LY#	EO%	0.140
LY%	EO%	0.106
MO#	EO%	0.132
NE#	EO%	0.142
NE%	EO%	0.164
WBC	EO%	0.115
LCR	EO%	0.116
PLT	EO%	0.102
GFR	EO%	0.113
FFT3	EO%	0.101
UA	EO%	0.106
¦Â2.MG	EO%	0.101
TG	EO%	0.104
CHOL	EO%	0.106
HDL.CHOL	EO%	0.131
FOL	EO%	0.116
CO2CP	EO%	0.118
LY%	LY#	0.366
MO#	LY#	0.206
MO%	LY#	0.149
MPV	LY#	0.129
NE#	LY#	0.328
NE%	LY#	0.152
WBC	LY#	0.315
PCT	LY#	0.154
PDW	LY#	0.124
LCR	LY#	0.131
PLT	LY#	0.155
HCY	LY#	0.123
CREA	LY#	0.126
GFR	LY#	0.132
GLU	LY#	0.136
FFT3	LY#	0.138
ALB	LY#	0.120
ALT	LY#	0.135
UA	LY#	0.127
¦Â2.MG	LY#	0.126
TG	LY#	0.159
CHOL	LY#	0.143
HDL	LY#	0.127
LDL	LY#	0.141
HDL.CHOL	LY#	0.147
CRP	LY#	0.132
Cys.C	LY#	0.130
BNP	LY#	0.132
FOL	LY#	0.130
CO2CP	LY#	0.126
Ca	LY#	0.126
K	LY#	0.128
P	LY#	0.127
Cl	LY#	0.116
Mg	LY#	0.130
Na	LY#	0.126
HBA1c	LY#	0.159
HbA1	LY#	0.147
HFR	LY#	0.139
MFR	LY#	0.136
LFR	LY#	0.144
IRF	LY#	0.140
Testo	LY#	0.133
MO#	LY%	0.137
MO%	LY%	0.107
NE#	LY%	0.737
NE%	LY%	0.304
WBC	LY%	0.126
PCT	LY%	0.107
LCR	LY%	0.106
PLT	LY%	0.106
HCY	LY%	0.102
CREA	LY%	0.104
GFR	LY%	0.125
GLU	LY%	0.105
FFT3	LY%	0.101
UA	LY%	0.112
¦Â2.MG	LY%	0.101
TG	LY%	0.109
CHOL	LY%	0.108
HDL	LY%	0.103
HDL.CHOL	LY%	0.131
CRP	LY%	0.128
Cys.C	LY%	0.109
BNP	LY%	0.100
FOL	LY%	0.122
CO2CP	LY%	0.120
Cl	LY%	0.109
HBA1c	LY%	0.105
HbA1	LY%	0.102
HFR	LY%	0.105
MFR	LY%	0.101
Testo	LY%	0.103
MO%	MO#	0.308
MPV	MO#	0.132
NE#	MO#	0.121
NE%	MO#	0.287
WBC	MO#	0.377
PCT	MO#	0.152
PDW	MO#	0.134
LCR	MO#	0.132
PLT	MO#	0.148
HCY	MO#	0.133
CREA	MO#	0.134
GFR	MO#	0.139
GLU	MO#	0.134
FFT3	MO#	0.133
ALB	MO#	0.125
ALT	MO#	0.121
UA	MO#	0.140
¦Â2.MG	MO#	0.144
TG	MO#	0.119
CHOL	MO#	0.126
HDL	MO#	0.131
LDL	MO#	0.121
HDL.CHOL	MO#	0.134
CRP	MO#	0.165
Cys.C	MO#	0.137
BNP	MO#	0.129
FOL	MO#	0.134
CO2CP	MO#	0.131
Ca	MO#	0.135
K	MO#	0.119
P	MO#	0.116
Cl	MO#	0.129
Mg	MO#	0.121
Na	MO#	0.133
HBA1c	MO#	0.162
HbA1	MO#	0.150
HFR	MO#	0.122
MFR	MO#	0.132
LFR	MO#	0.139
IRF	MO#	0.134
Testo	MO#	0.126
NE#	MO%	0.127
NE%	MO%	0.165
WBC	MO%	0.124
LCR	MO%	0.118
GFR	MO%	0.110
¦Â2.MG	MO%	0.120
TG	MO%	0.107
CHOL	MO%	0.106
LDL	MO%	0.100
HDL.CHOL	MO%	0.137
BNP	MO%	0.103
FOL	MO%	0.114
CO2CP	MO%	0.115
NE#	MPV	0.108
NE%	MPV	0.128
WBC	MPV	0.100
PCT	MPV	0.497
PDW	MPV	0.822
LCR	MPV	0.956
PLT	MPV	0.279
HCY	MPV	0.105
GFR	MPV	0.113
UA	MPV	0.103
LDL	MPV	0.114
HDL.CHOL	MPV	0.126
FOL	MPV	0.124
CO2CP	MPV	0.110
NE%	NE#	0.341
WBC	NE#	0.125
PCT	NE#	0.103
PDW	NE#	0.105
LCR	NE#	0.113
PLT	NE#	0.113
HCY	NE#	0.115
CREA	NE#	0.100
GFR	NE#	0.118
GLU	NE#	0.107
FFT3	NE#	0.104
ALT	NE#	0.106
UA	NE#	0.110
¦Â2.MG	NE#	0.106
TG	NE#	0.113
CHOL	NE#	0.104
HDL	NE#	0.107
HDL.CHOL	NE#	0.124
CRP	NE#	0.115
Cys.C	NE#	0.107
BNP	NE#	0.105
FOL	NE#	0.127
CO2CP	NE#	0.109
Ca	NE#	0.102
Cl	NE#	0.101
Mg	NE#	0.103
HBA1c	NE#	0.105
HbA1	NE#	0.111
HFR	NE#	0.104
MFR	NE#	0.103
LFR	NE#	0.104
Testo	NE#	0.109
WBC	NE%	0.619
PCT	NE%	0.170
PDW	NE%	0.133
LCR	NE%	0.138
PLT	NE%	0.159
HCY	NE%	0.127
CREA	NE%	0.138
GFR	NE%	0.132
GLU	NE%	0.142
FFT3	NE%	0.136
ALB	NE%	0.126
ALT	NE%	0.135
UA	NE%	0.143
¦Â2.MG	NE%	0.137
TG	NE%	0.147
CHOL	NE%	0.125
HDL	NE%	0.149
LDL	NE%	0.133
HDL.CHOL	NE%	0.159
CRP	NE%	0.178
Cys.C	NE%	0.135
BNP	NE%	0.131
FOL	NE%	0.123
CO2CP	NE%	0.124
Ca	NE%	0.134
K	NE%	0.132
P	NE%	0.128
Cl	NE%	0.149
Mg	NE%	0.118
Na	NE%	0.136
HBA1c	NE%	0.138
HbA1	NE%	0.141
HFR	NE%	0.133
MFR	NE%	0.138
LFR	NE%	0.133
IRF	NE%	0.138
Testo	NE%	0.122
PCT	WBC	0.169
PDW	WBC	0.120
LCR	WBC	0.116
PLT	WBC	0.157
HCY	WBC	0.110
CREA	WBC	0.116
GFR	WBC	0.128
GLU	WBC	0.118
FFT3	WBC	0.121
ALB	WBC	0.110
ALT	WBC	0.128
UA	WBC	0.132
¦Â2.MG	WBC	0.123
TG	WBC	0.151
CHOL	WBC	0.113
HDL	WBC	0.124
LDL	WBC	0.121
HDL.CHOL	WBC	0.152
CRP	WBC	0.152
Cys.C	WBC	0.124
BNP	WBC	0.119
FOL	WBC	0.120
CO2CP	WBC	0.108
Ca	WBC	0.101
K	WBC	0.106
P	WBC	0.120
Cl	WBC	0.137
Mg	WBC	0.113
Na	WBC	0.117
HBA1c	WBC	0.137
HbA1	WBC	0.131
HFR	WBC	0.114
MFR	WBC	0.116
LFR	WBC	0.113
IRF	WBC	0.116
Testo	WBC	0.116
PDW	PCT	0.497
LCR	PCT	0.497
PLT	PCT	0.628
GFR	PCT	0.117
¦Â2.MG	PCT	0.100
CHOL	PCT	0.139
LDL	PCT	0.129
HDL.CHOL	PCT	0.147
BNP	PCT	0.116
FOL	PCT	0.120
CO2CP	PCT	0.115
LCR	PDW	0.857
PLT	PDW	0.328
HCY	PDW	0.105
GFR	PDW	0.106
FFT3	PDW	0.103
ALT	PDW	0.107
UA	PDW	0.103
¦Â2.MG	PDW	0.102
CHOL	PDW	0.104
LDL	PDW	0.112
HDL.CHOL	PDW	0.126
FOL	PDW	0.131
CO2CP	PDW	0.114
Testo	PDW	0.102
PLT	LCR	0.334
HCY	LCR	0.104
CREA	LCR	0.107
GFR	LCR	0.110
GLU	LCR	0.103
ALT	LCR	0.125
UA	LCR	0.106
¦Â2.MG	LCR	0.104
TG	LCR	0.112
CHOL	LCR	0.109
LDL	LCR	0.119
HDL.CHOL	LCR	0.124
FOL	LCR	0.125
CO2CP	LCR	0.117
Ca	LCR	0.104
K	LCR	0.103
P	LCR	0.118
Cl	LCR	0.103
Na	LCR	0.100
HBA1c	LCR	0.106
HbA1	LCR	0.107
HFR	LCR	0.110
MFR	LCR	0.109
LFR	LCR	0.110
IRF	LCR	0.107
Testo	LCR	0.107
GFR	PLT	0.113
ALT	PLT	0.112
¦Â2.MG	PLT	0.107
TG	PLT	0.106
CHOL	PLT	0.122
LDL	PLT	0.131
HDL.CHOL	PLT	0.146
CRP	PLT	0.101
BNP	PLT	0.109
FOL	PLT	0.118
CO2CP	PLT	0.113
Ca	PLT	0.107
HBA1c	PLT	0.117
HbA1	PLT	0.124
MFR	PLT	0.111
IRF	PLT	0.108
Testo	PLT	0.102
CREA	HCY	0.214
GFR	HCY	0.258
FFT3	HCY	0.110
ALT	HCY	0.110
UA	HCY	0.169
¦Â2.MG	HCY	0.240
TG	HCY	0.102
CHOL	HCY	0.103
HDL.CHOL	HCY	0.122
Cys.C	HCY	0.241
BNP	HCY	0.137
FOL	HCY	0.215
CO2CP	HCY	0.116
HBA1c	HCY	0.104
Testo	HCY	0.104
GFR	CREA	0.842
UA	CREA	0.215
beta2.MG	CREA	0.293
TG	CREA	0.114
CHOL	CREA	0.115
HDL.CHOL	CREA	0.138
Cys.C	CREA	0.324
BNP	CREA	0.113
FOL	CREA	0.124
CO2CP	CREA	0.119
GLU	GFR	0.113
FFT3	GFR	0.140
ALB	GFR	0.119
ALT	GFR	0.131
UA	GFR	0.219
¦Â2.MG	GFR	0.361
TG	GFR	0.118
CHOL	GFR	0.113
HDL	GFR	0.120
LDL	GFR	0.113
HDL.CHOL	GFR	0.137
CRP	GFR	0.131
Cys.C	GFR	0.384
BNP	GFR	0.160
FOL	GFR	0.147
CO2CP	GFR	0.135
Ca	GFR	0.111
K	GFR	0.122
P	GFR	0.122
Cl	GFR	0.124
Mg	GFR	0.110
Na	GFR	0.112
HBA1c	GFR	0.111
HbA1	GFR	0.123
HFR	GFR	0.131
MFR	GFR	0.119
LFR	GFR	0.114
IRF	GFR	0.117
Testo	GFR	0.118
UA	GLU	0.107
TG	GLU	0.130
CHOL	GLU	0.103
HDL	GLU	0.105
HDL.CHOL	GLU	0.153
FOL	GLU	0.115
CO2CP	GLU	0.130
HBA1c	GLU	0.227
HbA1	GLU	0.228
Testo	GLU	0.107
ALB	FFT3	0.125
UA	FFT3	0.100
¦Â2.MG	FFT3	0.124
TG	FFT3	0.110
CHOL	FFT3	0.109
HDL	FFT3	0.100
LDL	FFT3	0.107
HDL.CHOL	FFT3	0.131
Cys.C	FFT3	0.103
BNP	FFT3	0.140
FOL	FFT3	0.125
CO2CP	FFT3	0.113
Ca	FFT3	0.133
Cl	FFT3	0.106
Testo	FFT3	0.117
UA	ALB	0.103
¦Â2.MG	ALB	0.115
TG	ALB	0.122
CHOL	ALB	0.119
LDL	ALB	0.117
HDL.CHOL	ALB	0.138
BNP	ALB	0.112
FOL	ALB	0.115
CO2CP	ALB	0.112
Ca	ALB	0.229
UA	ALT	0.101
TG	ALT	0.114
CHOL	ALT	0.107
LDL	ALT	0.113
HDL.CHOL	ALT	0.131
BNP	ALT	0.103
FOL	ALT	0.116
CO2CP	ALT	0.108
¦Â2.MG	UA	0.193
TG	UA	0.136
CHOL	UA	0.116
HDL	UA	0.125
LDL	UA	0.112
HDL.CHOL	UA	0.156
CRP	UA	0.125
Cys.C	UA	0.216
BNP	UA	0.105
FOL	UA	0.122
CO2CP	UA	0.126
Ca	UA	0.121
K	UA	0.101
P	UA	0.108
Cl	UA	0.102
Na	UA	0.116
HBA1c	UA	0.113
HbA1	UA	0.108
HFR	UA	0.101
MFR	UA	0.116
LFR	UA	0.114
IRF	UA	0.115
Testo	UA	0.122
TG	¦Â2.MG	0.108
CHOL	¦Â2.MG	0.125
HDL	¦Â2.MG	0.115
LDL	¦Â2.MG	0.109
HDL.CHOL	¦Â2.MG	0.125
CRP	¦Â2.MG	0.149
Cys.C	¦Â2.MG	0.522
BNP	¦Â2.MG	0.163
FOL	¦Â2.MG	0.121
CO2CP	¦Â2.MG	0.124
K	¦Â2.MG	0.105
P	¦Â2.MG	0.107
HBA1c	¦Â2.MG	0.101
Testo	¦Â2.MG	0.109
CHOL	TG	0.142
HDL	TG	0.239
LDL	TG	0.190
HDL.CHOL	TG	0.440
CRP	TG	0.127
Cys.C	TG	0.119
BNP	TG	0.105
FOL	TG	0.117
CO2CP	TG	0.112
Ca	TG	0.113
K	TG	0.101
P	TG	0.104
Cl	TG	0.123
Mg	TG	0.100
HBA1c	TG	0.122
HbA1	TG	0.127
HFR	TG	0.116
MFR	TG	0.118
LFR	TG	0.120
IRF	TG	0.123
Testo	TG	0.116
HDL	CHOL	0.187
LDL	CHOL	0.748
HDL.CHOL	CHOL	0.211
CRP	CHOL	0.100
Cys.C	CHOL	0.108
BNP	CHOL	0.118
FOL	CHOL	0.127
CO2CP	CHOL	0.110
Ca	CHOL	0.126
K	CHOL	0.102
P	CHOL	0.123
Cl	CHOL	0.119
Mg	CHOL	0.109
Na	CHOL	0.108
HBA1c	CHOL	0.121
HbA1	CHOL	0.114
HFR	CHOL	0.105
MFR	CHOL	0.106
LFR	CHOL	0.101
IRF	CHOL	0.104
Testo	CHOL	0.115
LDL	HDL	0.119
HDL.CHOL	HDL	0.359
CRP	HDL	0.106
Cys.C	HDL	0.112
FOL	HDL	0.117
CO2CP	HDL	0.123
HBA1c	HDL	0.101
HbA1	HDL	0.100
MFR	HDL	0.100
LFR	HDL	0.100
Testo	HDL	0.110
HDL.CHOL	LDL	0.360
CRP	LDL	0.103
BNP	LDL	0.113
FOL	LDL	0.123
CO2CP	LDL	0.111
Ca	LDL	0.123
P	LDL	0.104
Cl	LDL	0.115
Mg	LDL	0.107
Na	LDL	0.100
HBA1c	LDL	0.106
HFR	LDL	0.108
LFR	LDL	0.104
IRF	LDL	0.101
Testo	LDL	0.121
CRP	HDL.CHOL	0.147
Cys.C	HDL.CHOL	0.136
BNP	HDL.CHOL	0.142
FOL	HDL.CHOL	0.131
CO2CP	HDL.CHOL	0.133
Ca	HDL.CHOL	0.127
K	HDL.CHOL	0.130
P	HDL.CHOL	0.125
Cl	HDL.CHOL	0.124
Mg	HDL.CHOL	0.130
Na	HDL.CHOL	0.136
HBA1c	HDL.CHOL	0.164
HbA1	HDL.CHOL	0.170
HFR	HDL.CHOL	0.144
MFR	HDL.CHOL	0.130
LFR	HDL.CHOL	0.139
IRF	HDL.CHOL	0.138
Testo	HDL.CHOL	0.148
Cys.C	CRP	0.113
BNP	CRP	0.104
FOL	CRP	0.111
CO2CP	CRP	0.109
MFR	CRP	0.103
LFR	CRP	0.112
IRF	CRP	0.114
Testo	CRP	0.103
BNP	Cys.C	0.159
FOL	Cys.C	0.137
CO2CP	Cys.C	0.123
FOL	BNP	0.139
CO2CP	BNP	0.124
Cl	BNP	0.112
Na	BNP	0.113
HbA1	BNP	0.100
LFR	BNP	0.100
Testo	BNP	0.101
CO2CP	FOL	0.131
Ca	FOL	0.118
K	FOL	0.121
P	FOL	0.121
Cl	FOL	0.132
Mg	FOL	0.112
Na	FOL	0.141
HBA1c	FOL	0.115
HbA1	FOL	0.124
HFR	FOL	0.116
MFR	FOL	0.117
LFR	FOL	0.117
IRF	FOL	0.114
Testo	FOL	0.111
Ca	CO2CP	0.133
K	CO2CP	0.121
P	CO2CP	0.112
Cl	CO2CP	0.207
Mg	CO2CP	0.111
Na	CO2CP	0.121
HBA1c	CO2CP	0.119
HbA1	CO2CP	0.117
HFR	CO2CP	0.121
MFR	CO2CP	0.121
LFR	CO2CP	0.118
IRF	CO2CP	0.118
Testo	CO2CP	0.111
Cl	K	0.102
Testo	P	0.104
Na	Cl	0.235
HbA1	HBA1c	0.720
Testo	HbA1	0.102
MFR	HFR	0.302
LFR	HFR	0.385
IRF	HFR	0.385
LFR	MFR	0.906
IRF	MFR	0.904
IRF	LFR	0.998
Testo	LFR	0.105
Testo	IRF	0.104
