# Supplementary material for: Phenotype correlations reveal the relationships of physiological systems underlying human ageing
Source: Aging Cell. 2021 Nov 26;20(12):e13519. doi: 10.1111/acel.13519 (PMC8672793; doi:10.1111/acel.13519)
Supplement: Supplementary file 9 — Table S4 [file ACEL-20-e13519-s002.xlsx]

## Sheet: Disability_ADL_CPs
Supplementary table 4. Pearson correlation coefficient and P values of Model1，Model3 and Model4.
	Male						Female							Model 1: Y ~ CP (Single Phenotypes)
	CP		CP + Age		CP + Edu + Mar		CP		CP + Age		CP + Edu + Mar			Model 2: Y ~ Age
	r	p	r	p	r	p	r	p	r	p	r	p		Model 3: Y ~ CP + Age
CP1	0.0773298	0.383394	0.118687	0.404565	0.0873509	0.404875	0.0780924	0.0122682	0.1098	0.00949033	0.0673026	0.00853841		Model 4: Y ~ CP + Covariates (Education + Marital status)
CP2	0.0774361	0.8555	0.125841	0.858056	0.0944906	0.845306	0.0771177	1.46412e-17	0.104661	1e-100	0.0766754	1.19847e-17
CP3	0.0153422	0.489886	0.0795734	0.371521	0.0447929	0.378205	0.044271	0.191579	0.109911	0.218494	0.0512748	0.21049
CP4	0.0835701	0.292964	0.110996	0.231241	0.0918925	0.239472	0.0413541	0.323569	0.0774173	0.267265	0.0446969	0.257587
CP5	0.00891197	0.0447234	0.0370118	0.0488003	0.0157348	0.0446078	0.043283	0.186655	0.101653	0.186643	0.0414696	0.197769
CP6	0.0616984	0.905082	0.089545	0.813347	0.0841187	0.81046	0.0408639	0.701778	0.0950343	0.613106	0.0265049	0.648139
CP7	0.0854097	0.000683645	0.0886363	0.000138246	0.0895577	0.000131124	0.120049	1.52052e-06	0.127395	8.89433e-08	0.113235	5.8563e-08
CP8	0.033605	0.85162	0.0794731	0.779695	0.0695726	0.754886	0.0763238	0.0267674	0.115724	0.0180527	0.0769311	0.0178762
CP9	0.0247325	0.5474	0.0832535	0.401517	0.0486482	0.403611	0.00192051	0.617029	0.0977366	0.981966	0.0106781	0.948696
CP10	0.0181339	0.209101	0.0841694	0.187186	0.053603	0.194143	0.0440031	0.19448	0.0974215	0.253604	0.0309093	0.24235
CP11	0.0401561	4.01913e-05	0.0696546	5.47539e-05	0.0442197	4.95086e-05	0.0383177	0.922819	0.0947636	0.894583	0.0324133	0.867134
CP12	0.05286	0.311946	0.0785281	0.246758	0.0602541	0.239646	0.0157792	0.727553	0.0931686	0.737176	0.0126699	0.753444
CP13	0.00219014	0.516863	0.066499	0.394951	0.0323909	0.386236	0.0675983	0.480036	0.0913465	0.28629	0.0426848	0.312542
CP14	0.0452928	0.50192	0.0995246	0.485944	0.058278	0.463577	0.0942719	1.08888e-08	0.132522	8.09693e-09	0.0941201	9.891e-09
CP15	0.00568593	0.908899	0.0808268	0.869209	0.0260107	0.881736	0.0448905	0.175654	0.0940538	0.147199	0.0475665	0.147035
CP16	0.0295407	0.972954	0.0705901	0.983824	0.0328602	0.980451	0.0380461	0.186631	0.10659	0.177383	0.0373398	0.202721
CP17	0.00811505	0.721063	0.0451565	0.528603	0.00989459	0.51304	0.0738676	0.00437382	0.114076	0.00285439	0.0710542	0.00313664
CP18	0.0129602	0.545421	0.0630304	0.393109	0.0244034	0.382288	0.113862	0.00480623	0.129699	0.00142642	0.0980116	0.0011976
CP：Composite Phenotypes
Edu：Education
Mar：Marital status

## Sheet: Depression_GDS_CPs
Supplementary table 4. Pearson correlation coefficient and P values of Model1，Model3 and Model4.
	Male						Female
	CP		CP + Age		CP + Edu + Mar		CP		CP + Age		CP + Edu + Mar
	r	p	r	p	r	p	r	p	r	p	r	p
CP1	0.0404759	0.935873	0.106741	0.938259	0.0641893	0.960523	0.0480191	0.654113	0.0657751	0.651085	0.12836	0.509723
CP2	0.0890408	0.55451	0.142958	0.516239	0.0975896	0.461796	0.0645462	0.374258	0.0647284	0.353119	0.149356	0.30718
CP3	0.0380884	0.161525	0.116325	0.188773	0.0756528	0.166305	0.033872	0.434004	0.0501539	0.477757	0.122722	0.421567
CP4	0.165226	0.0173793	0.194315	0.00462326	0.175906	0.00676194	0.0355104	0.300597	0.0474749	0.296664	0.131227	0.186712
CP5	0.0274965	0.497639	0.115627	0.586133	0.0921317	0.463479	0.0344955	0.313871	0.0461988	0.317116	0.127085	0.228702
CP6	0.0454708	0.555001	0.107047	0.400731	0.0731132	0.370248	0.0628097	0.0137336	0.0810218	0.0135892	0.148478	0.00492045
CP7	0.133901	0.76923	0.130983	0.182597	0.14473	0.307008	0.0490136	0.136373	0.0569515	0.158024	0.129524	0.0757673
CP8	0.0196982	0.791685	0.109256	0.673118	0.0599058	0.688667	0.0155613	0.286922	0.0482189	0.310804	0.111908	0.351716
CP9	0.0487488	0.822676	0.10683	0.523648	0.0629641	0.509931	0.0207553	0.981074	0.0325456	0.908836	0.118327	0.916849
CP10	0.0167496	0.305618	0.110429	0.36869	0.0605642	0.340846	0.0316242	0.075359	0.0522777	0.0837412	0.126616	0.0879452
CP11	0.0345038	0.569141	0.110455	0.510341	0.0686385	0.546924	0.0380767	0.398303	0.0491447	0.393076	0.124491	0.276952
CP12	0.0101365	0.742342	0.106789	0.95018	0.0375358	0.960858	0.0105889	0.972198	0.0327327	0.969582	0.114936	0.85811
CP13	0.00365049	0.578429	0.110672	0.365622	0.0413135	0.419476	0.014828	0.263645	0.0521636	0.318924	0.117343	0.212768
CP14	0.0859203	0.978852	0.142392	0.965658	0.131646	0.967507	0.0353557	0.00962973	0.0443586	0.0102192	0.115468	0.0128213
CP15	0.0641332	0.615486	0.121161	0.645202	0.102039	0.646815	0.0362116	0.0596799	0.0465925	0.0610475	0.119407	0.0795282
CP16	0.00894773	0.948162	0.1092	0.92625	0.042165	0.962304	0.0252057	0.356013	0.0417612	0.359847	0.126915	0.222754
CP17	0.1165	0.0381857	0.147971	0.0108935	0.149219	0.0195162	0.0693837	0.0634785	0.0739807	0.0551591	0.14538	0.0389012
CP18	0.0658448	0.0475503	0.12726	0.0168364	0.107005	0.0221933	0.00621487	0.0963921	0.0155156	0.0779986	0.121602	0.0387001
CP：Composite Phenotypes
Edu：Education
Mar：Marital status

## Sheet: Cognitive_HDS_CPs
Supplementary table 4. Pearson correlation coefficient and P values of Model1，Model3 and Model4.
	Male						Female
	CP		CP + Age		CP + Edu + Mar		CP		CP + Age		CP + Edu + Mar
	r	p	r	p	r	p	r	p	r	p	r	p
CP1	0.146499	0.00324668	0.286398	0.00152558	0.293767	0.00277898	0.0705398	0.475644	0.29919	0.231595	0.418167	0.0427721
CP2	0.138772	0.0959369	0.275773	0.0246289	0.294189	0.0740597	0.0758363	0.781404	0.304229	0.558365	0.404397	0.790223
CP3	0.00216493	0.61665	0.261865	0.996135	0.230779	0.898598	0.0712749	0.0433794	0.306961	0.0566039	0.405442	0.104339
CP4	0.121088	0.447565	0.278297	0.129213	0.271095	0.559452	0.101755	0.717632	0.305443	0.124831	0.416987	0.195648
CP5	0.0632061	0.554169	0.262296	0.378406	0.219277	0.858047	0.0497279	0.164557	0.303098	0.183896	0.39961	0.16649
CP6	0.0945703	0.192105	0.273292	0.0636978	0.256055	0.335978	0.0223479	0.586165	0.299249	0.94786	0.38399	0.905282
CP7	0.275701	0.0319682	0.310984	1.44947e-07	0.362501	0.000108446	0.265154	8.89384e-05	0.332814	1.02141e-13	0.447165	3.95085e-08
CP8	0.0116852	0.499679	0.261264	0.314655	0.216854	0.377401	0.0168579	0.762968	0.297807	0.353724	0.38603	0.729739
CP9	0.0182174	0.457734	0.26253	0.832255	0.20756	0.739692	0.034019	0.0103726	0.308663	0.58623	0.388058	0.101296
CP10	0.0572233	0.304975	0.264911	0.212143	0.249738	0.226647	0.0162572	0.858262	0.296609	0.45088	0.388403	0.935807
CP11	0.01578	0.521483	0.26215	0.681345	0.229987	0.487474	0.032412	0.609445	0.301386	0.732235	0.405175	0.369037
CP12	0.0389033	0.227974	0.26403	0.56328	0.237286	0.539147	0.00621542	0.15104	0.296795	0.159637	0.383513	0.203431
CP13	0.0570213	0.413308	0.261282	0.115242	0.231891	0.240128	0.0356308	0.322504	0.299121	0.596439	0.394172	0.591177
CP14	0.0950966	0.22719	0.277416	0.244497	0.26401	0.231006	0.113049	0.199572	0.308659	0.0355804	0.414019	0.0372388
CP15	0.0796262	0.132886	0.268175	0.263469	0.255341	0.105015	0.0588185	0.44703	0.304628	0.429	0.411381	0.397296
CP16	0.047663	0.0878278	0.263191	0.0925391	0.229354	0.343524	0.0195603	0.695762	0.300485	0.752109	0.392824	0.641727
CP17	0.163975	0.00109024	0.295332	5.84043e-06	0.297792	0.000910714	0.0638469	0.626099	0.305573	0.150797	0.399808	0.40397
CP18	0.127361	0.015704	0.27527	0.00100179	0.272922	0.00317313	0.10888	0.0419416	0.302453	0.000396326	0.420438	0.00152639
CP：Composite Phenotypes
Edu：Education
Mar：Marital status

## Sheet: Frailty_FP_CPs
Supplementary table 4. Pearson correlation coefficient and P values of Model1，Model3 and Model4.
	Male						Female
	CP		CP + Age		CP + Edu + Mar		CP		CP + Age		CP + Edu + Mar
	r	p	r	p	r	p	r	p	r	p	r	p
CP1	0.105874	0.0128945	0.196295	0.0121831	0.153391	0.0117468	0.106541	0.124148	0.126421	0.0968467	0.154987	0.0553394
CP2	0.120899	0.231357	0.193418	0.161231	0.154019	0.180557	0.0785398	0.395041	0.125042	0.278726	0.13048	0.347268
CP3	0.0371517	0.799152	0.163262	0.978313	0.110867	0.955836	0.0322749	0.677642	0.092444	0.622155	0.116248	0.702589
CP4	0.118065	0.291724	0.196137	0.237746	0.150444	0.305648	0.0925204	0.532433	0.128276	0.411182	0.143655	0.511789
CP5	0.103038	0.176167	0.172872	0.112611	0.1289	0.206302	0.047624	0.491552	0.107622	0.4609	0.129027	0.496724
CP6	0.0141465	0.928432	0.159224	0.664405	0.0557665	0.787725	0.0304692	0.510931	0.101078	0.619404	0.116986	0.608344
CP7	0.2018	2.24723e-06	0.215839	1.58919e-09	0.211912	7.54167e-09	0.205865	1.14683e-07	0.208479	4.846e-09	0.218056	2.87722e-08
CP8	0.0385085	0.159283	0.160252	0.110301	0.0894238	0.148472	0.00369628	0.89311	0.0933526	0.737311	0.103104	0.840087
CP9	0.0539089	0.222585	0.156406	0.0819545	0.110666	0.0709854	0.0151485	0.786629	0.0935725	0.751728	0.102912	0.916075
CP10	0.00307161	0.87956	0.160237	0.763198	0.0708147	0.746592	0.00256515	0.977763	0.0936306	0.875655	0.111495	0.975306
CP11	0.0288655	0.0667048	0.161837	0.0916098	0.0899234	0.0823612	0.0543437	0.143967	0.101963	0.159302	0.125882	0.132443
CP12	0.046697	0.231593	0.157998	0.128467	0.0920157	0.135125	0.00785274	0.135617	0.102946	0.134286	0.116474	0.145242
CP13	0.0243394	0.997343	0.15917	0.640451	0.0866508	0.804027	0.0237665	0.801931	0.0933173	0.479952	0.109734	0.498084
CP14	0.10955	0.210597	0.19001	0.241165	0.158291	0.170878	0.125238	0.0115068	0.163642	0.00686583	0.167599	0.00932931
CP15	0.0619041	0.055058	0.166286	0.0777153	0.120838	0.0653371	0.0896145	0.0420999	0.125628	0.0345846	0.140636	0.0273805
CP16	0.0464941	0.551953	0.163149	0.553068	0.106364	0.668467	0.00831858	0.943772	0.0925064	0.947183	0.11459	0.945043
CP17	0.068992	0.345766	0.163773	0.105244	0.121395	0.245303	0.102337	0.0354334	0.137268	0.0307299	0.149715	0.0322436
CP18	0.0291974	0.733054	0.157665	0.365367	0.0824499	0.517714	0.147555	0.000468939	0.147759	7.72441e-05	0.178417	0.000121818
CP：Composite Phenotypes
Edu：Education
Mar：Marital status
